# Supplementary material for: The Effects of Marine Algal Polyphenols, Phlorotannins, on Skeletal Muscle Growth in C2C12 Muscle Cells via Smad and IGF-1 Signaling Pathways
Source: Mar Drugs. 2021 May 10;19(5):266. doi: 10.3390/md19050266 (PMC8150305; doi:10.3390/md19050266)
Supplement: Supplementary file 1 [file marinedrugs-19-00266-s001.zip]

Archive with 1 entries (1 files):
- marinedrugs-1203809-supplementary.pdf
